# Supplementary material for: Association Between Anatomical Nasal Obstruction and Maxillary Constriction: Study on Postero-Anterior Cephalograms
Source: Children (Basel). 2026 May 13;13(5):673. doi: 10.3390/children13050673 (PMC13204619; doi:10.3390/children13050673)
Supplement: Supplementary file 1 [file children-13-00673-s001.zip › Supplemental Table S1.xlsx]

## Sheet: Supplemtal Table S1
Supplemental Table S1: Values of maxilla-mandibular discrepancy in the experimental with maxillary constriction (a), and control group with normal values (b).
Experimental group (n. 42 patients with maxillary constriction)							Control group (n. 50 patients without maxillary constriction)
Cod.	Age	Max width	Mand width	Difference	Ratio		Cod.	Age	Max width	Mand width	Difference	Ratio
1	17.4	64 mm	87 mm	23 mm	0.7356		1	16	71 mm	91mm	20	0.7802
2	13	60 mm	81 mm	21 mm	0.7407		2	12	66 mm	83mm	17	0.795
3	13.2	61 mm	80 mm	19 mm	0.7625		3	16	69mm	89mm	20	0.7752
4	16.2	63 mm	86 mm	23 mm	0.7325		4	14	66mm	84mm	18	0.7857
5	14	62 mm	80 mm	26 mm	0.775		5	13	65mm	82mm	17	0.7926
6	13	60 mm	80 mm	20 mm	0.75		6	15	68mm	87mm	19	0.7816
7	16.7	63 mm	87 mm	24 mm	0.7241		7	13.8	67mm	85mm	18	0.7882
8	12.8	62 mm	80 mm	18 mm	0.775		8	13	66mm	83mm	17	0.7951
9	15	60 mm	83 mm	23 mm	0.7228		9	12	64mm	80mm	16	0.8
10	12	58 mm	77 mm	19 mm	0.7532		10	12	69mm	85mm	16	0.8117
11	16	60 mm	84 mm	24 mm	0.7142		11	14	67mm	85mm	18	0.7882
12	15	53 mm	70 mm	17 mm	0.7571		12	15	67mm	86mm	19	0.779
13	15	54 mm	75 mm	21 mm	0.72		13	12	65mm	82mm	17	0.795
14	13	52 mm	80 mm	28 mm	0.65		14	14	65mm	83mm	18	0.7831
15	12	59 mm	75 mm	16 mm	0.7866		15	14	67mm	85mm	18	0.7882
16	14.6	59 mm	81 mm	22 mm	0.7283		16	12	67mm	84mm	17	0.7976
17	12	53 mm	73 mm	20 mm	0.726		17	16	69mm	89mm	20	0.7752
18	16	65mm	88 mm	23 mm	0.7386		18	15	66mm	85mm	19	0.777
19	17.4	63 mm	88 mm	25 mm	0.7159		19	14.9	67mm	86mm	19	0.779
20	12.8	63 mm	81 mm	18 mm	0.7777		20	12.2	68mm	85mm	17	0.8
21	13	58 mm	82 mm	24 mm	0.7073		21	12	65mm	81mm	16	0.8024
22	16	60 mm	80 mm	20 mm	0.75		22	12.8	67mm	84mm	17	0.7976
23	12.4	60 mm	78 mm	18 mm	0.7692		23	12.2	64mm	80mm	16	0.8
24	12	56 mm	80 mm	24 mm	0.7		24	13	68mm	86mm	18	0.7906
25	12	56 mm	79 mm	23 mm	0.7088		25	14	69mm	87mm	18	0.7931
26	15	55 mm	78 mm	23 mm	0.705		26	12	68mm	85mm	17	0.8
27	14.9	61 mm	82 mm	21 mm	0.7439		27	12	69mm	86mm	17	0.8023
28	17	62 mm	81 mm	19 mm	0.7654		28	16	70mm	90mm	20	0.7777
29	15.1	56 mm	84 mm	28 mm	0.6666		29	12	65mm	81mm	16	0.8024
30	13	62 mm	82 mm	20 mm	0.756		30	14	65mm	84mm	19	0.7738
31	12.2	62 mm	80 mm	18 mm	0.775		31	15.6	67mm	86mm	21	0.7791
32	16	64 mm	84 mm	20 mm	0.7619		32	12	65mm	82mm	17	0.795
33	13.9	60 mm	81 mm	21 mm	0.7407		33	12	67mm	84mm	17	0.7976
34	16	60 mm	80 mm	20 mm	0.75		34	13	65mm	82mm	17	0.7926
35	16	64 mm	85 mm	21 mm	0.7529		35	16	69mm	89mm	20	0.7752
36	16	65 mm	85 mm	20 mm	0.7647		36	14	65mm	83mm	18	0.7831
37	13	63 mm	81 mm	18 mm	0.7777		37	13	67mm	85mm	18	0.789
38	13.3	59 mm	82 mm	23 mm	0.719		38	16	70mm	90mm	20	0.7777
39	16	64 mm	84 mm	20 mm	0.7619		39	13	66mm	83mm	17	0.7951
40	16	66 mm	87 mm	21 mm	0.7586		40	12	65mm	81mm	16	0.8024
41	13	60 mm	80 mm	20 mm	0.75		41	14.3	68mm	86mm	18	0.7906
42	16	64 mm	83 mm	19 mm	0.771		42	14	66mm	84mm	18	0.7857
							43	12.8	69mm	87mm	18	0.7931
F 24							44	12	69mm	86mm	17	0.8023
M 18							45	14.1	67mm	85mm	18	0.7882
							46	12	65mm	82mm	17	0.795
							47	12	66mm	83mm	17	0.7951
							48	14.7	68mm	87mm	19	0.7816
							49	15.6	71mm	90mm	20	0.7802
							50	14	66mm	84mm	22	0.7857
